# Supplementary material for: Integrative Metabolomic Characterization Reveals the Mediating Effect of Bifidobacterium breve on Amino Acid Metabolism in a Mouse Model of Alzheimer’s Disease
Source: Nutrients. 2022 Feb 9;14(4):735. doi: 10.3390/nu14040735 (PMC8878368; doi:10.3390/nu14040735)
Supplement: Supplementary file 1 [file nutrients-14-00735-s001.zip]

Archive with 1 entries (1 files):
- nutrients-1569418-supplementary.pdf
